# Supplementary material for: The α-synuclein proteostasis network and its translational applications in Parkinson’s disease
Source: Proc Natl Acad Sci U S A. 2026 Mar 16;123(12):e2513317123. doi: 10.1073/pnas.2513317123 (PMC13012101; doi:10.1073/pnas.2513317123)
Supplement: Supplementary file 2 — Dataset S01 (XLSX) [file pnas.2513317123.sd01.xlsx]

## Sheet: Dataset S1
	Dataset S1. First-degree α-Syn PN proteins, annotated with their activity in modulating αSyn aggregation.
	Gene Name	Protein Name	PN Function	Activity on αSyn/protein Aggregation	αSyn-specificity of Evidence	Reference
	HSPA1L	HSP70-1L	Chaperone	#Attenuates αSyn aggregation	αSyn	PMID: 15044495, PMID: 12421356
	HSPA2	HSP70-2	Chaperone	Attenuates αSyn aggregation	αSyn	PMID: 33798554
	HSPA5	BiP/Grp78	Chaperone	Attenuates αSyn aggregation	αSyn	PMID: 25339898
	HSPA6	HSP70B'	Chaperone	Attenuates accumulation & insoluble aggregates	General aggregation	PMID: 28484369
	HSPA9	Grp75/Mortalin/mtHSP70	Chaperone	Attenuates accumulation & insoluble aggregates	General aggregation	PMID: 28913005,PMID: 32580484
	HSPA1B	HSP70-1B	Chaperone: CMA	#Attenuates αSyn aggregation	αSyn	PMID: 15044495, PMID: 12421356
	HSPA8	Hsc70/Hsp73	Chaperone: CMA	Attenuates αSyn aggregation	αSyn	PMID: 34650037, PMID: 26601760
	STUB1	CHIP	Chaperone: CMA	Attenuates αSyn aggregation	αSyn	PMID: 24664141, PMID: 32430178
	FKBP1A	FKBP12	Chaperone: Folding	Promotes αSyn aggregation	αSyn	PMID: 20164329, PMID: 20828147
	PARK7	DJ-1	Autophagy: Substrate Selection	Attenuates αSyn aggregation	αSyn	PMID: 25058424, PMID: 29021755
	PLD1	PLD1	Autophagy: Autophagosome Closure/Lysosome Fusion & Catabolism	Attenuates αSyn aggregation	αSyn	PMID: 24632948
	SRC	c-Src	Autophagy: Autophagosome Closure/Lysosome Fusion & Catabolism	Promotes αSyn aggregation	αSyn	PMID: 32372484
	CSNK2A1	CK2a	Autophagy: Autophagophore Formation	Promotes αSyn aggregation	αSyn	PMID: 14645218
	PRKCD	PKC-δ	Autophagy: Autophagophore Formation	#Promotes αSyn aggregation	αSyn	PMID: 34258749
	BAD	BCL2	Autophagy: Autophagophore Formation	Attenuates αSyn aggregation	αSyn	PMID: 30059366
	YWHAE	14-3-3ε	Autophagy: Gene expression & Transport	#Attenuates αSyn aggregation	αSyn	PMID: 33413679
	YWHAG	14-3-3γ	Autophagy: Gene expression & Transport		αSyn
	YWHAZ	14-3-3ζ	Autophagy: Autophagophore Formation		αSyn
	SIAH1	SIAH1	UPS: E2,E3 Ligases	Promotes αSyn aggregation	αSyn	PMID: 18065497, PMID: 18070888
	SIAH2	SIAH2	UPS: E2,E3 Ligases	Promotes αSyn aggregation	αSyn	PMID: 15064394, PMID: 18070888
	UBE2L3	UBCH7	UPS: E2,E3 Ligases	Attenuates αSyn aggregation	αSyn	PMID: 21953697
	UBE2L6	UBCH8	UPS: E2,E3 Ligases	Promotes αSyn aggregation	αSyn	PMID: 18065497
	PRKN	Parkin	UPS: E2,E3 Ligases	Attenuates αSyn aggregation	αSyn	PMID: 32494688, PMID: 11431533
	UBA52	Ubiquitin-Ribosomal Protein eL40 Fusion Protein	UPS: Ubiquitin proteins	Attenuates αSyn aggregation	αSyn	PMID: 36497031
	RPS27A	Ribosomal Protein S27a/S27A/Uba80/UBCEP80	UPS: Ubiquitin proteins	*	αSyn
	UBB	Ubiquitin	UPS: Ubiquitin proteins	*	αSyn	#PMID: 31809571, PMID: 27482112
	UBC	Polyubiquitin-C	UPS: Ubiquitin proteins	*	αSyn	#PMID: 31809571, PMID: 27482112
	UCHL1	UCH-L1	UPS: Ubiquitin proteins	Promotes αSyn aggregation	αSyn	PMID: 22514658, PMID: 19261853
	USP9X	USP9X	UPS: Ubiquitin proteins	Attenuates αSyn aggregation	αSyn	PMID: 22065755,
	PSMA1	20S Proteasome Subunit Alpha 1	UPS: 20S Proteosome	Attenuates αSyn aggregation	αSyn	PMID: 24315858
	PSMA2	20S Proteasome Subunit Alpha 2			αSyn
	PSMA3	20S Proteasome Subunit Alpha 3			αSyn
	PSMA4	20S Proteasome Subunit Alpha 4			αSyn
	PSMA5	20S Proteasome Subunit Alpha 5			αSyn
	PSMA6	20S Proteasome Subunit Alpha 6			αSyn
	PSMA7	20S Proteasome Subunit Alpha 7			αSyn
	PSMA8	20S Proteasome Subunit Alpha 8			αSyn
	PSMB1	20S Proteasome Subunit Beta 1			αSyn
	PSMB10	20S Proteasome Subunit Beta 10			αSyn
	PSMB3	20S Proteasome Subunit Beta 3			αSyn
	PSMB7	20S Proteasome Subunit Beta 7			αSyn
	Notes:
	* Ubiquitin is a general molecular tag used in ubiquitination, which can both promote or attenuate αSyn.
	# Literature evidence not isoform specific.
