# Supplementary material for: The α-synuclein proteostasis network and its translational applications in Parkinson’s disease
Source: Proc Natl Acad Sci U S A. 2026 Mar 16;123(12):e2513317123. doi: 10.1073/pnas.2513317123 (PMC13012101; doi:10.1073/pnas.2513317123)
Supplement: Supplementary file 3 — Dataset S02 (XLSX) [file pnas.2513317123.sd02.xlsx]

## Sheet: Dataset S2
	Dataset S2. List of genes which gene:SNCA expression ratio is consistently altered in the substantia niagra of PD patients compared to controls from multiple datasets.
	Gene	GSE8397	GSE7621	GSE20163	GSE20292	GSE20333	GSE43490	n.Increase	n.Decrease	n.Datasets	Included into Final α-Syn PN
	RPS6	Increase	Increase	Increase	NA	NA	NA	3	0	5	TRUE
	RPS25	Increase	Increase	Increase	NA	NA	NA	3	0	5	TRUE
	RPS3AP5	Increase	Increase	Increase	NA	NA	NA	3	0	5	FALSE
	RPS3AP6	Increase	Increase	Increase	NA	NA	Increase	4	0	6	FALSE
	RPS3AP26	Increase	Increase	Increase	NA	NA	NA	3	0	5	FALSE
	FTH1P2	Increase	Increase	Increase	NA	NA	NA	3	0	5	FALSE
	FTH1P16	Increase	Increase	Increase	NA	NA	NA	3	0	5	FALSE
	FTH1P20	Increase	Increase	Increase	NA	NA	NA	3	0	5	FALSE
	RPS15AP1	Increase	Increase	Increase	NA	NA	Increase	4	0	6	TRUE
	RPS15A	Increase	Increase	Increase	NA	NA	Increase	4	0	6	FALSE
	RPS15P4	Increase	Increase	Increase	NA	NA	NA	3	0	5	FALSE
	RPLP2	Increase	Increase	Increase	NA	NA	NA	3	0	5	TRUE
	RPS20	Increase	Increase	Increase	NA	NA	NA	3	0	5	TRUE
	RPS29	Increase	Increase	Increase	NA	NA	NA	3	0	5	TRUE
	RPL3P7	NA	Increase	Increase	NA	NA	Increase	3	0	5	FALSE
	RPS3AP47	Increase	Increase	Increase	NA	NA	Increase	4	0	6	FALSE
	RPS16	Increase	Increase	Increase	NA	Increase	NA	4	0	6	TRUE
	SELENOP	Increase	Increase	Increase	NA	NA	NA	3	0	5	FALSE
	TIA1	NA	Increase	Increase	Increase	NA	Increase	4	0	6	FALSE
	TBC1D5	NA	Increase	Increase	NA	NA	Increase	3	0	5	FALSE
	PSRC1	NA	Increase	Increase	NA	NA	Increase	3	0	5	FALSE
	ACSL1	Increase	Increase	Increase	NA	NA	NA	3	0	5	FALSE
	CREBL2	NA	Increase	Increase	NA	Increase	NA	3	0	5	FALSE
	ST14	NA	Increase	Increase	NA	Increase	NA	3	0	5	FALSE
	RPL38	Increase	Increase	Increase	NA	NA	NA	3	0	4	TRUE
	PEPD	NA	Increase	Increase	NA	Increase	Increase	4	0	6	FALSE
	KHDC4	NA	Increase	Increase	NA	NA	Increase	3	0	5	FALSE
	MIR6785	NA	Increase	Increase	NA	NA	Increase	3	0	5	FALSE
	TMEM94	NA	Increase	Increase	NA	NA	Increase	3	0	5	FALSE
	STK39	NA	Increase	Increase	NA	Increase	Increase	4	0	6	FALSE
	WBP1L	NA	Increase	Increase	NA	NA	Increase	3	0	5	FALSE
	SPINT1	NA	Increase	Increase	NA	Increase	NA	3	0	5	FALSE
	DDIT4	Increase	Increase	Increase	NA	NA	NA	3	0	5	TRUE
	RPL27A	Increase	Increase	Increase	NA	NA	NA	3	0	5	TRUE
	SNORA3A	Increase	Increase	Increase	NA	NA	NA	3	0	5	FALSE
	MTRR	NA	Increase	Increase	NA	Increase	NA	3	0	5	FALSE
	TBC1D4	NA	Increase	Increase	NA	NA	Increase	3	0	5	TRUE
	FCHSD2	NA	Increase	Increase	NA	NA	Increase	3	0	5	FALSE
	PHKG2	NA	Increase	Increase	NA	Increase	NA	3	0	5	FALSE
	CD302	NA	Increase	Increase	NA	NA	Increase	3	0	5	FALSE
	PIK3CD	NA	Increase	Increase	NA	Increase	NA	3	0	5	TRUE
	ZBTB40	NA	Increase	Increase	NA	NA	Increase	3	0	5	FALSE
	CEBPD	Increase	Increase	Increase	Increase	NA	NA	4	0	6	FALSE
	FABP4	NA	Increase	Increase	NA	Increase	NA	3	0	5	FALSE
	SLC5A6	NA	Increase	Increase	NA	Increase	NA	3	0	5	FALSE
	RNU6-244P	NA	Increase	Increase	NA	NA	Increase	3	0	5	FALSE
	MT1X	Increase	Increase	Increase	NA	NA	NA	3	0	5	FALSE
	SLC43A1	NA	Increase	Increase	NA	Increase	NA	3	0	5	FALSE
	BRPF1	Increase	Increase	Increase	NA	NA	NA	3	0	5	FALSE
	MUC4	NA	Increase	Increase	NA	Increase	NA	3	0	5	FALSE
	FGF13	Decrease	NA	Decrease	Decrease	NA	NA	0	3	5	FALSE
	DDC	Decrease	Decrease	Decrease	Decrease	NA	NA	0	4	6	FALSE
	AGTR1	Decrease	Decrease	Decrease	NA	NA	NA	0	3	5	FALSE
	ANK1	Decrease	Decrease	Decrease	NA	NA	NA	0	3	5	FALSE
	NRXN3	Decrease	Decrease	Decrease	NA	Decrease	NA	0	4	6	FALSE
	SLC18A2	Decrease	Decrease	Decrease	Decrease	NA	NA	0	4	6	FALSE
	RET	Decrease	Decrease	Decrease	NA	NA	NA	0	3	5	FALSE
	RELN	Increase	Increase	NA	NA	Increase	NA	3	0	5	FALSE
	KIAA0319	Decrease	Decrease	Decrease	NA	NA	NA	0	3	5	FALSE
	TAC1	Decrease	Decrease	Decrease	NA	NA	NA	0	3	5	FALSE
	KCNJ2	Increase	Increase	Increase	NA	NA	Increase	4	0	6	FALSE
	ATP6V1G1	Decrease	Decrease	Decrease	NA	NA	NA	0	3	5	FALSE
	MIR25	Increase	NA	Increase	NA	NA	Increase	3	0	5	FALSE
	MIR93	Increase	NA	Increase	NA	NA	Increase	3	0	5	FALSE
	MIR106B	Increase	NA	Increase	NA	NA	Increase	3	0	5	FALSE
	TUBB4B	Decrease	Decrease	Decrease	NA	Decrease	NA	0	4	6	TRUE
	DLD	Decrease	Decrease	Decrease	NA	NA	NA	0	3	5	FALSE
	SELPLG	NA	Increase	Increase	NA	Increase	NA	3	0	5	FALSE
	MAP2	Decrease	Decrease	Decrease	NA	NA	NA	0	3	5	FALSE
	POLDIP3	Increase	NA	Increase	NA	NA	Increase	3	0	5	FALSE
	ZNF514	Increase	Increase	Increase	NA	NA	NA	3	0	5	FALSE
	LSM14A	Increase	Increase	NA	NA	NA	Increase	3	0	5	FALSE
	ALDH1A1	Decrease	Decrease	Decrease	Decrease	Decrease	NA	0	5	5	FALSE
	KHNYN	NA	Increase	Increase	NA	NA	Increase	3	0	5	FALSE
	IMP4	Decrease	Decrease	Decrease	NA	NA	NA	0	3	5	TRUE
	FRYL	Increase	Increase	NA	NA	NA	Increase	3	0	5	FALSE
	JCHAIN	Increase	NA	Increase	NA	Increase	NA	3	0	5	FALSE
	NCAPD3	Increase	Increase	Increase	NA	NA	Increase	4	0	5	FALSE
	LRP4	Increase	Increase	NA	NA	NA	Increase	3	0	5	FALSE
	ANKRD28	Increase	NA	Increase	NA	NA	Increase	3	0	5	FALSE
	KAZN	Increase	Increase	NA	NA	NA	Increase	3	0	5	FALSE
	PLPPR4	Decrease	Decrease	Decrease	NA	NA	NA	0	3	5	FALSE
	PYROXD1	Decrease	Decrease	Decrease	NA	NA	NA	0	3	5	FALSE
	ERC2	Decrease	Decrease	Decrease	NA	NA	NA	0	3	5	FALSE
	MEIS3P1	Decrease	Decrease	Decrease	NA	NA	NA	0	3	5	FALSE
	MEIS3P2	Decrease	Decrease	Decrease	NA	NA	NA	0	3	5	FALSE
	ALMS1	Increase	Increase	Increase	NA	NA	NA	3	0	4	TRUE
	CNIH3	Decrease	Decrease	Decrease	NA	NA	NA	0	3	4	FALSE
	SLITRK5	Decrease	Decrease	Decrease	NA	NA	NA	0	3	4	FALSE
	BAALC-AS1	Increase	NA	Increase	NA	NA	NA	2	0	3	FALSE
	SV2C	Decrease	Decrease	Decrease	Decrease	NA	NA	0	4	4	FALSE
	BTBD7	Increase	Increase	NA	NA	NA	Increase	3	0	5	FALSE
	MRPS10	Decrease	Decrease	Decrease	NA	NA	NA	0	3	4	FALSE
	ANKZF1	Increase	Increase	Increase	NA	NA	NA	3	0	4	FALSE
	MUS81	Increase	Increase	Increase	NA	NA	NA	3	0	5	TRUE
	IMPACT	Decrease	Decrease	Decrease	NA	NA	NA	0	3	4	TRUE
	RGCC	Increase	Increase	Increase	NA	NA	Increase	4	0	5	FALSE
	EMSY	Increase	Increase	NA	NA	NA	Increase	3	0	5	FALSE
	VPS37C	Increase	Increase	NA	NA	NA	Increase	3	0	5	TRUE
	PID1	Decrease	Decrease	Decrease	NA	NA	NA	0	3	5	FALSE
	NHLRC2	NA	Increase	Increase	NA	NA	Increase	3	0	5	FALSE
	CADPS2	Decrease	Decrease	Decrease	NA	NA	NA	0	3	5	FALSE
	TRIM36	Decrease	Decrease	Decrease	NA	Decrease	NA	0	4	6	TRUE
	TMEM255A	Decrease	Decrease	Decrease	Decrease	NA	NA	0	4	5	FALSE
	CCDC121	Increase	Increase	Increase	NA	NA	Increase	4	0	5	FALSE
	MIR6841	Decrease	NA	Decrease	Decrease	NA	NA	0	3	5	FALSE
	SGF29	Increase	Increase	NA	NA	NA	Increase	3	0	5	FALSE
	TRIM52	Increase	NA	Increase	NA	NA	Increase	3	0	5	FALSE
	Note:
	Significant change was determined by abs(median log2FC(PD patients - Controls) > 0.3 & FDR < 0.05 for each gene, per dataset analysed.
	If log2FC(PD patients - Controls) > 0: 'Increase'; log2FC(PD patients - Controls) < 0: 'Decrease'.
	NA' suggests that abs(median log2FC(PD patients - Controls) <= 0.3 or FDR >= 0.05 for each gene, per dataset analysed.
