# Supplementary material for: The α-synuclein proteostasis network and its translational applications in Parkinson’s disease
Source: Proc Natl Acad Sci U S A. 2026 Mar 16;123(12):e2513317123. doi: 10.1073/pnas.2513317123 (PMC13012101; doi:10.1073/pnas.2513317123)
Supplement: Supplementary file 5 — Dataset S04 (XLSX) [file pnas.2513317123.sd04.xlsx]

## Sheet: Dataset S4
	Dataset S4. Network influence scores for each protein on the α-Syn PN network.
	Gene	Normalised Heat Diffusion Score	Normalised PPR	Group
	ALMS1	-0.0108534	-0.0219026	Others
	TUBB4B	-0.0108534	-0.0219026	Others
	YWHAE	-0.0113306	1.07223	Connectors
	YWHAG	-0.0113306	1.07223	Connectors
	BAD	0.474294	-0.146645	Signal Modulators
	PRKCD	0.949956	0.556535	Essential
	YWHAZ	0.343438	0.837863	Essential
	DDIT4	0.11009	-0.0243941	Signal Modulators
	HSPA1B	-0.179866	-0.343505	Others
	HSPA8	0.798677	0.370029	Essential
	RPS27A	-0.779587	2.06229	Connectors
	UBA52	-0.779587	2.06229	Connectors
	UBB	-0.686783	1.55223	Connectors
	UBC	-0.686783	1.55223	Connectors
	HSPA1L	2.28849	-1.94415	Signal Modulators
	HSPA2	2.28849	-1.94415	Signal Modulators
	HSPA5	2.28849	-1.94415	Signal Modulators
	HSPA6	2.28849	-1.94415	Signal Modulators
	KIAA0319	2.37244	-2.05001	Signal Modulators
	PARK7	-0.237426	-0.263816	Others
	VPS37C	0.245148	-1.24678	Signal Modulators
	HSPA9	2.28849	-1.94415	Signal Modulators
	RPS15A	-0.527751	0.423507	Connectors
	RPS16	-0.527751	0.423507	Connectors
	RPS6	-0.527751	0.423507	Connectors
	IMPACT	-0.672701	0.303408	Connectors
	RPL27A	-0.672701	0.303408	Connectors
	RPL38	-0.672701	0.303408	Connectors
	RPLP2	-0.672701	0.303408	Connectors
	RPS20	-0.672701	0.303408	Connectors
	RPS25	-0.672701	0.303408	Connectors
	RPS29	-0.672701	0.303408	Connectors
	MUS81	-0.47952	-1.01895	Others
	PRKN	-0.95315	1.36113	Connectors
	PIK3CD	1.16747	0.746451	Essential
	RET	1.51844	-0.654047	Signal Modulators
	SRC	1.35721	0.0577822	Essential
	PLD1	1.35885	-0.663536	Signal Modulators
	PSMA1	-0.712099	0.528837	Connectors
	PSMA2	-0.712099	0.528837	Connectors
	PSMA3	-0.712099	0.528837	Connectors
	PSMA4	-0.712099	0.528837	Connectors
	PSMA5	-0.712099	0.528837	Connectors
	PSMA6	-0.712099	0.528837	Connectors
	PSMA7	-0.712099	0.528837	Connectors
	PSMA8	-0.712099	0.528837	Connectors
	PSMB1	-0.712099	0.528837	Connectors
	PSMB10	-0.712099	0.528837	Connectors
	PSMB3	-0.712099	0.528837	Connectors
	PSMB7	-0.712099	0.528837	Connectors
	STUB1	-0.603073	0.333792	Connectors
	UBE2L3	-0.537967	-0.696443	Others
	UBE2L6	-0.573245	-0.342172	Others
	SIAH1	-0.586823	-0.237887	Others
	SIAH2	-0.586823	-0.237887	Others
	TRIM36	-0.559291	-0.46582	Others
	UCHL1	-0.47952	-1.01895	Others
	USP9X	-0.381309	-1.32605	Others
	TBC1D4	1.34007	-0.924839	Signal Modulators
	IMP4	0.493956	-1.95122	Signal Modulators
